# Supplementary material for: The first petrographic characterisation of a prehistoric rock crystal mine in the Swiss Alps
Source: Sci Rep. 2023 Dec 29;13:23107. doi: 10.1038/s41598-023-48914-8 (PMC10756879; doi:10.1038/s41598-023-48914-8)
Supplement: Supplementary file 1 — Supplementary Table 1. [file 41598_2023_48914_MOESM1_ESM.xlsx]

## Sheet: Tabelle1
Supplementary Information
HM	FP	IT	nI	VoT	Vol%	TEutectic	TmHy	TmIce	TdClathr.	ThIncl.	H2O	NaCl	CO2	Daugh. Minerals
(1)	(2)	(3)	(4)	(5)	(6)	(7)	(8)	(9)	(10)	(11)	(12)	(13)	(14)	(15)
PQ early	1	PsII	13	H2O	~11	-52.3 -52.4/-52.2	-21.9 -23.0/-21.0	-9.9 -10.5/-9.5	3.8 3.4/4.5	229 227/230	93.3	3.5	3.2	Rt., A.
PQ intermediate	2	II	5	H2O	~11	-51.4 -52.2/-51.0	-21.7 -22.0/-21.6	-5.6 -5.8/-5.4	8.1 8.0/ 8.2	232	94.9	1.4	3.7	Rt., A.
PQ late	3	I	2	H2O	~11	53.2±0	-21.25 -21.5/-21.0	-4.75 -4.8/-4.7	n.o.	227 222/232	≥96.6	2.4	≤1	Chl., Rt.?, A.
PQ very late	4	II	13	H2O	~9	-51.2 -52.2/-50.2	-22.0±0	-3.8 -3.9/-3.7	n.o.	211 205/219	≥97.0	2	≤1	n.o.
Supplementary Table 1: Microthermometric data and composition of the different fluid inclusion populations. For temperatures (7) to (11): first number: mean value; second and third number: extreme values. n.o.: not observed. (Table: J. Mullis)
(1) HM: Host mineral. – PQ: Prismatic quartz (2) FP: Fluid inclusion population (3) IT: Inclusion type. – I: primary. psII: pseudosecondary. II: secondary (4) nI: Number of measured fluid inclusions (5) VoT: Volatile type. – H2O: water-rich fluid inclusions (6) Vol%: Volume-% of the volatile part (bubble) at room temperature (7) TEutectic: Eutectic temperature of the fluid system (°C). Melting of…
